# Supplementary material for: Accumulation of systematic TPM1 mediates inflammation and neuronal remodeling by phosphorylating PKA and regulating the FABP5/NF‐κB signaling pathway in the retina of aged mice
Source: Aging Cell. 2022 Feb 11;21(3):e13566. doi: 10.1111/acel.13566 (PMC8920455; doi:10.1111/acel.13566)
Supplement: Supplementary file 9 — Table S1 [file ACEL-21-e13566-s003.xlsx]

## Sheet: List of Primers
Gene Name	Sequence (5'-3')	Use
Tpm1.1 (Forward)	CCAGGAGAAACTGGAGCTGG	qRCR on BV2 cell
Tpm1.1 (Reverse)	CTCGCTGATGGCCTTGTACT	qRCR on BV2 cell
Tpm1.10 (Forward)	CTGAAGATGCTGACCGGAAGT	qRCR on BV2 cell and mouse retina
Tpm1.10 (Reverse)	TGGTTACTGATCTCTCTGCAAACTC	qRCR on BV2 cell and mouse retina
Tpm1.12 (Forward)	TCCAGCTGAAAGAGGCCAAG	qRCR on BV2 cell
Tpm1.12 (Reverse)	TAGCTCGTTAGTTAGGCGGC	qRCR on BV2 cell
Tpm1.13 (Forward)	GAAGTCACTGGAGGCTCAGG	qRCR on BV2 cell
Tpm1.13 (Reverse)	GGGACATCCAGCTTGACGAA	qRCR on BV2 cell
Tpm1.2 (Forward)	CATCGCAGCGAAAGAGAAGC	qRCR on BV2 cell
Tpm1.2 (Reverse)	CCTGAGCCTCCAGTGACTTC	qRCR on BV2 cell
Tpm1.5 (Forward)	CTGAAGATGCTGACCGGAAGT	qRCR on BV2 cell and mouse retina
Tpm1.5 (Reverse)	GAGAGAACCTTGATCTCCTCTTC	qRCR on BV2 cell and mouse retina
Tpm1.6 (Forward)	GCTGGAAGATGAGCTGGTGT	qRCR on BV2 cell
Tpm1.6 (Reverse)	CTTTGGCATGGGCCACTTTC	qRCR on BV2 cell
Tpm1.7 (Forward)	CCCAGGAGAAACTGGAGCTG	qRCR on BV2 cell
Tpm1.7 (Reverse)	TTCTTTGGCATGGGCCACTT	qRCR on BV2 cell
Tpm1.8 (Forward)	CGGGCTGAGCTCTCAGAAG	qRCR on BV2 cell
Tpm1.8 (Reverse)	CTGATCCCACCATTGGCACT	qRCR on BV2 cell
Tpm1.9 (Forward)	GAGCTCTCAGAAGGCCAAGT	qRCR on BV2 cell and mouse retina
Tpm1.9 (Reverse)	CTCCTTCAGCTTGTCAGAGAGAA	qRCR on BV2 cell and mouse retina
GAPDH (Forward)	GAAGGTCGGTGTGAACGGAT	qRCR on BV2 cell
GAPDH (Reverse)	TACTTGGCAGGTTTCTCCAGG	qRCR on BV2 cell
Nfkb2 (Forward)	AGCCACAGAGATGGAGGAGT	qRCR on BV2 cell and mouse retina
Nfkb2 (Reverse)	CTCTGTGCTGGGCAGCTTG	qRCR on BV2 cell and mouse retina
Rela (Forward)	ATGGACGATCTGTTTCCCCTC	qRCR on BV2 cell and mouse retina
Rela (Reverse)	TCCAGGTCTCGCTTCTTCAC	qRCR on BV2 cell and mouse retina
Rel (Forward)	TGACAACCGTGCCCCAAATA	qRCR on BV2 cell and mouse retina
Rel (Reverse)	TTGGCGGTGTACATCAGCTT	qRCR on BV2 cell and mouse retina
Fabp5 (Forward)	AGAGCACAGTGAAGACGAC	qRCR on BV2 cell and mouse retina
Fabp5 (Reverse)	CATGACACACTCCACGATCA	qRCR on BV2 cell and mouse retina

## Sheet: Sequence of siRNA
Oligonucleotides Resource	Sequence (5'-3')	Use
siFabp5-108 (Sense)	GCUUUGAGGAGUACAUGAATT	Transfection on BV2 cell
siFabp5-108 (Anti-sense)	UUCAUGUACUCCUCAAAGCTT	Transfection on BV2 cell
siFabp5-115 (Sense)	GGAGUACAUGAAAGAGCUATT	Transfection on BV2 cell
siFabp5-115 (Anti-sense)	UAGCUCUUUCAUGUACUCCTT	Transfection on BV2 cell
siFabp5-214 (Sense)	UGAAGGAUGGGAAGAUGAUTT	Transfection on BV2 cell
siFabp5-214 (Anti-sense)	AUCAUCUUCCCAUCCUUCATT	Transfection on BV2 cell
siRNA Negative control (Sense)	UUCUCCGAACGUGUCACGUdTdT	Transfection on BV2 cell
siRNA Negative control (Anti-sense)	ACGUGACACGUUCGGAGAAdTdT	Transfection on BV2 cell
