# Supplementary material for: Accumulation of systematic TPM1 mediates inflammation and neuronal remodeling by phosphorylating PKA and regulating the FABP5/NF‐κB signaling pathway in the retina of aged mice
Source: Aging Cell. 2022 Feb 11;21(3):e13566. doi: 10.1111/acel.13566 (PMC8920455; doi:10.1111/acel.13566)
Supplement: Supplementary file 10 — Table S2 [file ACEL-21-e13566-s005.xlsx]

## Sheet: Sheet1
Donor ID	Age	Sex	Donor ID	Age	Sex
Y1	28	M	A1	71	F
Y2	26	M	A2	65	M
Y3	26	F	A3	75	F
Y4	27	M	A4	73	M
Y5	26	F	A5	63	F
Y6	26	F	A6	65	F
Y7	28	F	A7	68	F
Y8	29	M	A8	66	F
Y9	28	F	A9	73	F
Y10	26	M	A10	74	F
Y11	27	F	A11	62	M
Y: Young, A: Aged, A: Aged, F: Female, M: Male
